# Supplementary material for: ‘I think my body has become addicted to those tablets’. Chronic heart failure patients’ understanding of and beliefs about their illness and its treatment: A qualitative longitudinal study from Uganda
Source: PLoS One. 2017 Sep 28;12(9):e0182876. doi: 10.1371/journal.pone.0182876 (PMC5619713; doi:10.1371/journal.pone.0182876)
Supplement: S2 Appendix — (ODT) [file pone.0182876.s002.odt]

Patient 21
dreamstime_l_3291533[1]
dreamstime_l_3291533[1]2NDchange in health
rip[1]


Patient 20
dreamstime_l_3291533[1]
Mobile-Phone-Icon-300x300[1]
dreamstime_l_3291533[1]2ND
scheduled
Mobile-Phone-Icon-300x300[1]
dreamstime_l_3291533[1]3RD
Change in health


Patient 19
dreamstime_l_3291533[1]
rip[1]


Patient 18
 https://sp.yimg.com/ib/th?id=HN.608015254774483494&pid=15.1&H=151&W=160&P=0
Mobile-Phone-Icon-300x300[1]
dreamstime_l_3291533[1]2ND
Change in health
rip[1]


Patient 17
dreamstime_l_3291533[1]
large-No-Cell-Phones-Allowed-0-13970[1]
large-No-Cell-Phones-Allowed-0-13970[1]
large-No-Cell-Phones-Allowed-0-13970[1]
large-No-Cell-Phones-Allowed-0-13970[1]
large-No-Cell-Phones-Allowed-0-13970[1]
large-No-Cell-Phones-Allowed-0-13970[1]
Patient 16
dreamstime_l_3291533[1]
rip[1]


Patient 15
dreamstime_l_3291533[1]
large-No-Cell-Phones-Allowed-0-13970[1]
large-No-Cell-Phones-Allowed-0-13970[1]
large-No-Cell-Phones-Allowed-0-13970[1]
large-No-Cell-Phones-Allowed-0-13970[1]
large-No-Cell-Phones-Allowed-0-13970[1]
large-No-Cell-Phones-Allowed-0-13970[1]
Patient 14
dreamstime_l_3291533[1]
large-No-Cell-Phones-Allowed-0-13970[1]
rip[1]
 


Patient 13
dreamstime_l_3291533[1]
large-No-Cell-Phones-Allowed-0-13970[1]
Mobile-Phone-Icon-300x300[1]
dreamstime_l_3291533[1]2ND
scheduled
Mobile-Phone-Icon-300x300[1]
Mobile-Phone-Icon-300x300[1]
dreamstime_l_3291533[1]3RD
scheduled
Patient 12
dreamstime_l_3291533[1]
dreamstime_l_3291533[1]2ND
Change in health
rip[1]


Patient 11
dreamstime_l_3291533[1]
large-No-Cell-Phones-Allowed-0-13970[1]
large-No-Cell-Phones-Allowed-0-13970[1]
large-No-Cell-Phones-Allowed-0-13970[1]
Mobile-Phone-Icon-300x300[1]
large-No-Cell-Phones-Allowed-0-13970[1]
large-No-Cell-Phones-Allowed-0-13970[1]
Patient 10
dreamstime_l_3291533[1]
large-No-Cell-Phones-Allowed-0-13970[1]
large-No-Cell-Phones-Allowed-0-13970[1]
large-No-Cell-Phones-Allowed-0-13970[1]
large-No-Cell-Phones-Allowed-0-13970[1]
large-No-Cell-Phones-Allowed-0-13970[1]
large-No-Cell-Phones-Allowed-0-13970[1]
Patient 9
dreamstime_l_3291533[1]
Mobile-Phone-Icon-300x300[1]
dreamstime_l_3291533[1]2ND
scheduled
Mobile-Phone-Icon-300x300[1]
rip[1]


Patient 8
dreamstime_l_3291533[1]
dreamstime_l_3291533[1]2ND
Change in health
rip[1]


Patient 7
https://sp.yimg.com/ib/th?id=HN.608015254774483494&pid=15.1&H=151&W=160&P=0
Mobile-Phone-Icon-300x300[1]
Mobile-Phone-Icon-300x300[1]
dreamstime_l_3291533[1]2ND
scheduled
Mobile-Phone-Icon-300x300[1]
Mobile-Phone-Icon-300x300[1]
dreamstime_l_3291533[1]3RD
scheduled
Patient 6
dreamstime_l_3291533[1]
Mobile-Phone-Icon-300x300[1]
dreamstime_l_3291533[1]2ND
scheduled
Mobile-Phone-Icon-300x300[1]
Mobile-Phone-Icon-300x300[1]
dreamstime_l_3291533[1]3RD
Change in health

Patient 5
dreamstime_l_3291533[1]
Mobile-Phone-Icon-300x300[1]
Mobile-Phone-Icon-300x300[1]
dreamstime_l_3291533[1]2ND
scheduled
Mobile-Phone-Icon-300x300[1]
Mobile-Phone-Icon-300x300[1]
dreamstime_l_3291533[1]3RD
scheduled
Patient 4
dreamstime_l_3291533[1]
Mobile-Phone-Icon-300x300[1]
Mobile-Phone-Icon-300x300[1]
dreamstime_l_3291533[1]2ND
scheduled
Mobile-Phone-Icon-300x300[1]
Mobile-Phone-Icon-300x300[1]
dreamstime_l_3291533[1]3RD
scheduled
Patient 3 
https://sp.yimg.com/ib/th?id=HN.608015254774483494&pid=15.1&H=151&W=160&P=0
Mobile-Phone-Icon-300x300[1]
dreamstime_l_3291533[1]2ND
rip[1]


Patient 2 
dreamstime_l_3291533[1]
rip[1]


Patient 1
dreamstime_l_3291533[1]
Mobile-Phone-Icon-300x300[1]

Mobile-Phone-Icon-300x300[1]
https://sp.yimg.com/ib/th?id=HN.608015254774483494&pid=15.1&H=151&W=160&P=0 2ND
scheduled
Mobile-Phone-Icon-300x300[1]
rip[1]


1ST Interview
Month 1 
Month2 
Month 3 
Month 4
Month 5
Month 6
KEY
Face to face interview with patient and their carer
Face to face interview with patient and their carer
Phone call C:\Users\v1enamuk_local\AppData\Local\Microsoft\Windows\Temporary Internet Files\Content.IE5\AQ01ZYGM\Mobile-Phone-Icon-300x300[1].png	 https://sp.yimg.com/ib/th?id=HN.608015254774483494&pid=15.1&H=151&W=160&P=0
Phone call 

Phone off
Phone off
Died C:\Users\v1enamuk_local\AppData\Local\Microsoft\Windows\Temporary Internet Files\Content.IE5\0KJA0OUE\large-No-Cell-Phones-Allowed-0-13970[1].gif C:\Users\v1enamuk_local\AppData\Local\Microsoft\Windows\Temporary Internet Files\Content.IE5\K4ZR5F76\rip[1].jpg 
Died 
 
C:\Users\v1enamuk_local\AppData\Local\Microsoft\Windows\Temporary Internet Files\Content.IE5\O1MGYTRS\dreamstime_l_3291533[1].jpgFace to face interview with patient
Face to face interview with patient
 
